# Supplementary material for: Gut–Brain Axis: Insights from Hippocampal Neurogenesis and Brain Tumor Development in a Mouse Model of Experimental Colitis Induced by Dextran Sodium Sulfate
Source: Int J Mol Sci. 2022 Sep 29;23(19):11495. doi: 10.3390/ijms231911495 (PMC9569494; doi:10.3390/ijms231911495)
Supplement: Supplementary file 1 [file ijms-23-11495-s001.zip]

Archive with 1 entries (1 files):
- ijms-1919592-supplementary.pdf
